# Supplementary material for: Microclimate effects and outdoor thermal comfort of green roof types in hot and dry climates: Modelling in the historic city of Yazd, Iran
Source: PLoS One. 2025 Jun 10;20(6):e0325494. doi: 10.1371/journal.pone.0325494 (PMC12151356; doi:10.1371/journal.pone.0325494)
Supplement: S2 File — (XLSX) [file pone.0325494.s002.xlsx]

## Sheet: Extensive
Station	Hour	Wind speed	Pot. Tempe.	RH	LW	PMV	MRT
1	6	0.31	309.66	10.19	266.55	2.71	305.23
1	7	0.31	303.05	30.19	267.16	2	304.21
1	8	0.31	305.96	24.12	267.17	2.5	307.33
1	9	0.31	308.93	14.94	267.17	3.16	311.59
1	10	0.32	311.42	8.95	267.19	3.78	315.33
1	11	0.33	313.24	7.1	267.21	4.28	318.35
1	12	0.34	314.51	6.18	267.22	4.62	320.26
1	13	0.34	315.32	5.63	267.23	4.81	321.12
1	14	0.34	315.67	5.31	267.23	4.81	320.68
1	15	0.34	315.57	5.16	267.23	4.64	319.02
1	16	0.34	315.13	5.14	267.22	4.34	316.32
1	17	0.34	314.29	5.23	267.21	3.9	312.49
1	18	0.35	309.66	10.19	266.55	2.71	305.23
2	6	0.78	309.91	9.41	123	3.15	308.71
2	7	0.77	305.54	19.26	123.29	2.81	312.61
2	8	0.76	306.44	18.75	123.29	3.54	320.77
2	9	0.76	309.05	14.29	123.29	4.62	327.76
2	10	0.78	311.62	8.86	123.3	5.54	331.83
2	11	0.805	313.48	6.93	123.31	6.23	338.89
2	12	0.81	314.76	6.1	123.31	6.44	340.71
2	13	0.82	315.58	5.56	123.32	6.63	337.91
2	14	0.82	315.91	5.19	123.32	6.77	340.08
2	15	0.99	315.78	4.99	123.32	6.44	336.98
2	16	0.99	315.3	5	123.31	5.91	332.01
2	17	1	314.67	5.13	123.31	4.92	320.84
2	18	0.83	313.35	5.37	123.3	4.17	314.18
3	6	1.4	310.98	10.45	94.29	3.65	310.45
3	7	1.53	304.22	28.14	94.51	2.07	307.94
3	8	1.52	306.12	23.05	94.51	3.26	321.99
3	9	1.51	310.49	14.51	94.52	5.02	332.17
3	10	1.55	314.25	7.81	94.52	6.41	338.43
3	11	1.58	316.81	5.86	94.53	7.2	342.31
3	12	1.6	318.32	5.05	94.53	7.66	344.12
3	13	1.62	319.18	4.61	94.54	7.86	344.62
3	14	1.62	319.32	4.39	94.54	7.75	343.31
3	15	1.63	318.8	4.35	94.54	7.34	339.98
3	16	1.64	317.74	4.47	94.53	6.69	334.62
3	17	1.65	316.18	4.71	94.53	5.82	327.09
3	18	1.65	314.24	5.14	94.52	4.62	315.52

## Sheet: Intensive
Station	Hour	Wind speed	Pot. Tempe.	RH	LW	PMV	MRT
1	6	0.38	292.11	33.66	341.12	0.37	299.73
1	7	0.37	291.51	34.61	341.9	0.18	299.09
1	8	0.37	291.46	34.58	341.9	0.17	298.51
1	9	0.37	291.45	34.51	341.9	0.21	301.22
1	10	0.37	291.56	34.4	341.91	0.33	304.53
1	11	0.37	291.96	33.96	341.91	0.47	307.43
1	12	0.38	292.32	33.53	341.92	0.61	308.74
1	13	0.38	292.57	33.34	341.95	0.71	309.56
1	14	0.39	292.76	33.25	341.97	0.78	310.02
1	15	0.4	292.89	33.2	341.98	0.82	310.22
1	16	0.4	292.96	33.16	341.99	0.84	310.21
1	17	0.4	292.96	33.15	341.99	0.82	309.92
1	18	0.41	292.9	33.15	341.99	0.77	309.29
2	6	0.76	309.3	12.03	137.65	3.1	305.98
2	7	0.74	303.61	20.52	137.96	1.35	296.07
2	8	0.74	303.17	22.1	137.96	1.27	295.26
2	9	0.74	303.07	20.58	137.96	1.58	299.19
2	10	0.74	304.08	18.63	137.97	2.66	314.21
2	11	0.74	306.67	14.69	175.07	4.02	323.2
2	12	0.75	309.7	10.84	175.06	4.89	329.43
2	13	0.77	311.87	9.16	137.98	5.69	333.62
2	14	0.78	313.44	8.35	137.99	6.23	336.05
2	15	0.79	314.57	7.83	137.99	6.56	339.44
2	16	0.8	315.16	7.53	138	6.68	337.34
2	17	0.81	315.18	7.38	138	6.56	336.11
2	18	0.81	314.65	7.39	138	5.8	333.31
3	6	1.51	309.3	12.03	82.16	3.29	307.02
3	7	1.48	302.85	28.44	82.35	0.99	295.69
3	8	1.48	302.43	25.67	82.35	1.1	295.91
3	9	1.48	302.16	22.44	82.35	1.37	300.72
3	10	1.47	304.08	18.63	82.35	2.49	310.69
3	11	1.47	307.65	14.69	82.35	4.02	323.2
3	12	1.69	310.86	10.84	82.35	5.5	334.59
3	13	1.73	313.16	9.16	82.36	6.4	339.62
3	14	1.74	314.82	8.35	82.36	7	342.56
3	15	1.78	316.02	7.83	82.37	7.38	343.94
3	16	1.8	316.64	7.53	82.37	7.52	344.12
3	17	1.81	316.66	7.38	82.37	7.38	342.66
3	18	1.83	316.1	7.39	138	6.96	339.31

## Sheet: Non
Station	Hour	Wind speed	Pot. Tempe.	RH	LW	PMV	MRT
1	6	0.31	309.5	10.23	266.55	2.44	301.91
1	7	0.3	301.6	30.73	267.16	0.92	299.06
1	8	0.3	301.93	26.89	267.16	0.99	298.46
1	9	0.3	302.55	23.45	267.16	1.32	301.18
1	10	0.29	304.95	18.88	267.16	1.99	304.08
1	11	0.3	307.1	14.26	267.17	2.63	307.94
1	12	0.31	309.78	9.71	267.18	3.3	312.16
1	13	0.32	311.75	7.7	267.19	3.84	315.61
1	14	0.33	313.25	6.64	267.2	4.29	318.45
1	15	0.33	314.38	5.95	267.22	4.61	320.28
1	16	0.33	315.15	5.48	267.22	4.78	321.13
1	17	0.33	315.48	5.19	267.23	4.78	320.63
1	18	0.33	315.39	5.05	267.22	4.61	318.99
2	6	0.91	309.69	9.58	123	2.91	305.91
2	7	0.89	304.78	19.07	123.28	1.49	295.73
2	8	0.88	304.38	18.66	123.28	1.35	295.23
2	9	0.88	304.28	17.81	123.29	1.52	298.77
2	10	0.87	305.12	16.74	123.29	2.68	313.14
2	11	0.87	307.23	13.55	123.29	3.75	322.94
2	12	0.89	309.96	9.54	123.29	4.84	330.39
2	13	0.91	311.97	7.45	123.3	5.66	335.62
2	14	0.93	313.5	6.41	123.31	6.26	339
2	15	0.94	314.64	5.8	123.31	6.44	340.72
2	16	0.94	315.41	5.23	123.32	6.61	339.58
2	17	0.95	315.72	5.01	123.32	6.54	338.45
2	18	0.95	315.6	4.89	123.32	6.41	335.51
3	6	1.51	310.96	10.08	94.29	3.44	307.1
3	7	1.48	302.23	27.82	94.51	1.07	295.73
3	8	1.47	302.42	25.34	94.51	1.03	295.89
3	9	1.46	302.9	22.39	94.51	1.36	299.73
3	10	1.45	305.05	18.71	94.51	2.41	310.43
3	11	1.44	308.58	13.38	94.51	3.97	322.94
3	12	1.47	312.3	8.6	94.52	5.61	334.95
3	13	1.5	315.02	6.45	94.52	6.57	340.62
3	14	1.53	316.94	5.46	94.53	7.24	342.42
3	15	1.54	318.27	4.86	94.53	7.65	344.13
3	16	1.55	319.04	4.49	94.53	7.83	344.61
3	17	1.56	319.15	4.3	94.54	7.71	343.31
3	18	1.57	318.63	4.27	94.53	7.31	340.01

## Sheet: All 2
Senario	Station	Hour	Wind speed	Pot. Tempe.	RH	LW	PMV	MRT
Ext.	1	6	0.31	309.66	10.19	266.55	2.71	305.23
Ext.	1	7	0.31	303.05	30.19	267.16	2	304.21
Ext.	1	8	0.31	305.96	24.12	267.17	2.5	307.33
Ext.	1	9	0.31	308.93	14.94	267.17	3.16	311.59
Ext.	1	10	0.32	311.42	8.95	267.19	3.78	315.33
Ext.	1	11	0.33	313.24	7.1	267.21	4.28	318.35
Ext.	1	12	0.34	314.51	6.18	267.22	4.62	320.26
Ext.	1	13	0.34	315.32	5.63	267.23	4.81	321.12
Ext.	1	14	0.34	315.67	5.31	267.23	4.81	320.68
Ext.	1	15	0.34	315.57	5.16	267.23	4.64	319.02
Ext.	1	16	0.34	315.13	5.14	267.22	4.34	316.32
Ext.	1	17	0.34	314.29	5.23	267.21	3.9	312.49
Ext.	1	18	0.35	309.66	10.19	266.55	2.71	305.23
Ext.	2	6	0.78	309.91	9.41	123	3.15	308.71
Ext.	2	7	0.77	305.54	19.26	123.29	2.81	312.61
Ext.	2	8	0.76	306.44	18.75	123.29	3.54	320.77
Ext.	2	9	0.76	309.05	14.29	123.29	4.62	327.76
Ext.	2	10	0.78	311.62	8.86	123.3	5.54	331.83
Ext.	2	11	0.805	313.48	6.93	123.31	6.23	338.89
Ext.	2	12	0.81	314.76	6.1	123.31	6.44	340.71
Ext.	2	13	0.82	315.58	5.56	123.32	6.63	337.91
Ext.	2	14	0.82	315.91	5.19	123.32	6.77	340.08
Ext.	2	15	0.99	315.78	4.99	123.32	6.44	336.98
Ext.	2	16	0.99	315.3	5	123.31	5.91	332.01
Ext.	2	17	1	314.67	5.13	123.31	4.92	320.84
Ext.	2	18	0.83	313.35	5.37	123.3	4.17	314.18
Ext.	3	6	1.4	310.98	10.45	94.29	3.65	310.45
Ext.	3	7	1.53	304.22	28.14	94.51	2.07	307.94
Ext.	3	8	1.52	306.12	23.05	94.51	3.26	321.99
Ext.	3	9	1.51	310.49	14.51	94.52	5.02	332.17
Ext.	3	10	1.55	314.25	7.81	94.52	6.41	338.43
Ext.	3	11	1.58	316.81	5.86	94.53	7.2	342.31
Ext.	3	12	1.6	318.32	5.05	94.53	7.66	344.12
Ext.	3	13	1.62	319.18	4.61	94.54	7.86	344.62
Ext.	3	14	1.62	319.32	4.39	94.54	7.75	343.31
Ext.	3	15	1.63	318.8	4.35	94.54	7.34	339.98
Ext.	3	16	1.64	317.74	4.47	94.53	6.69	334.62
Ext.	3	17	1.65	316.18	4.71	94.53	5.82	327.09
Ext.	3	18	1.65	314.24	5.14	94.52	4.62	315.52
Int.	1	6	0.38	292.11	33.66	341.12	0.37	299.73
Int.	1	7	0.37	291.51	34.61	341.9	0.18	299.09
Int.	1	8	0.37	291.46	34.58	341.9	0.17	298.51
Int.	1	9	0.37	291.45	34.51	341.9	0.21	301.22
Int.	1	10	0.37	291.56	34.4	341.91	0.33	304.53
Int.	1	11	0.37	291.96	33.96	341.91	0.47	307.43
Int.	1	12	0.38	292.32	33.53	341.92	0.61	308.74
Int.	1	13	0.38	292.57	33.34	341.95	0.71	309.56
Int.	1	14	0.39	292.76	33.25	341.97	0.78	310.02
Int.	1	15	0.4	292.89	33.2	341.98	0.82	310.22
Int.	1	16	0.4	292.96	33.16	341.99	0.84	310.21
Int.	1	17	0.4	292.96	33.15	341.99	0.82	309.92
Int.	1	18	0.41	292.9	33.15	341.99	0.77	309.29
Int.	2	6	0.76	309.3	12.03	137.65	3.1	305.98
Int.	2	7	0.74	303.61	20.52	137.96	1.35	296.07
Int.	2	8	0.74	303.17	22.1	137.96	1.27	295.26
Int.	2	9	0.74	303.07	20.58	137.96	1.58	299.19
Int.	2	10	0.74	304.08	18.63	137.97	2.66	314.21
Int.	2	11	0.74	306.67	14.69	175.07	4.02	323.2
Int.	2	12	0.75	309.7	10.84	175.06	4.89	329.43
Int.	2	13	0.77	311.87	9.16	137.98	5.69	333.62
Int.	2	14	0.78	313.44	8.35	137.99	6.23	336.05
Int.	2	15	0.79	314.57	7.83	137.99	6.56	339.44
Int.	2	16	0.8	315.16	7.53	138	6.68	337.34
Int.	2	17	0.81	315.18	7.38	138	6.56	336.11
Int.	2	18	0.81	314.65	7.39	138	5.8	333.31
Int.	3	6	1.51	309.3	12.03	82.16	3.29	307.02
Int.	3	7	1.48	302.85	28.44	82.35	0.99	295.69
Int.	3	8	1.48	302.43	25.67	82.35	1.1	295.91
Int.	3	9	1.48	302.16	22.44	82.35	1.37	300.72
Int.	3	10	1.47	304.08	18.63	82.35	2.49	310.69
Int.	3	11	1.47	307.65	14.69	82.35	4.02	323.2
Int.	3	12	1.69	310.86	10.84	82.35	5.5	334.59
Int.	3	13	1.73	313.16	9.16	82.36	6.4	339.62
Int.	3	14	1.74	314.82	8.35	82.36	7	342.56
Int.	3	15	1.78	316.02	7.83	82.37	7.38	343.94
Int.	3	16	1.8	316.64	7.53	82.37	7.52	344.12
Int.	3	17	1.81	316.66	7.38	82.37	7.38	342.66
Int.	3	18	1.83	316.1	7.39	138	6.96	339.31
non	1	6	0.31	309.5	10.23	266.55	2.44	301.91
non	1	7	0.3	301.6	30.73	267.16	0.92	299.06
non	1	8	0.3	301.93	26.89	267.16	0.99	298.46
non	1	9	0.3	302.55	23.45	267.16	1.32	301.18
non	1	10	0.29	304.95	18.88	267.16	1.99	304.08
non	1	11	0.3	307.1	14.26	267.17	2.63	307.94
non	1	12	0.31	309.78	9.71	267.18	3.3	312.16
non	1	13	0.32	311.75	7.7	267.19	3.84	315.61
non	1	14	0.33	313.25	6.64	267.2	4.29	318.45
non	1	15	0.33	314.38	5.95	267.22	4.61	320.28
non	1	16	0.33	315.15	5.48	267.22	4.78	321.13
non	1	17	0.33	315.48	5.19	267.23	4.78	320.63
non	1	18	0.33	315.39	5.05	267.22	4.61	318.99
non	2	6	0.91	309.69	9.58	123	2.91	305.91
non	2	7	0.89	304.78	19.07	123.28	1.49	295.73
non	2	8	0.88	304.38	18.66	123.28	1.35	295.23
non	2	9	0.88	304.28	17.81	123.29	1.52	298.77
non	2	10	0.87	305.12	16.74	123.29	2.68	313.14
non	2	11	0.87	307.23	13.55	123.29	3.75	322.94
non	2	12	0.89	309.96	9.54	123.29	4.84	330.39
non	2	13	0.91	311.97	7.45	123.3	5.66	335.62
non	2	14	0.93	313.5	6.41	123.31	6.26	339
non	2	15	0.94	314.64	5.8	123.31	6.44	340.72
non	2	16	0.94	315.41	5.23	123.32	6.61	339.58
non	2	17	0.95	315.72	5.01	123.32	6.54	338.45
non	2	18	0.95	315.6	4.89	123.32	6.41	335.51
non	3	6	1.51	310.96	10.08	94.29	3.44	307.1
non	3	7	1.48	302.23	27.82	94.51	1.07	295.73
non	3	8	1.47	302.42	25.34	94.51	1.03	295.89
non	3	9	1.46	302.9	22.39	94.51	1.36	299.73
non	3	10	1.45	305.05	18.71	94.51	2.41	310.43
non	3	11	1.44	308.58	13.38	94.51	3.97	322.94
non	3	12	1.47	312.3	8.6	94.52	5.61	334.95
non	3	13	1.5	315.02	6.45	94.52	6.57	340.62
non	3	14	1.53	316.94	5.46	94.53	7.24	342.42
non	3	15	1.54	318.27	4.86	94.53	7.65	344.13
non	3	16	1.55	319.04	4.49	94.53	7.83	344.61
non	3	17	1.56	319.15	4.3	94.54	7.71	343.31
non	3	18	1.57	318.63	4.27	94.53	7.31	340.01

## Sheet: All 3
Senario	Station	Hour	Wind speed	Pot. Tempe.	RH	LW	PMV	MRT	Senario	Station	Hour	Wind speed	Pot. Tempe.	RH	LW	PMV	MRT			Senario	Station	Hour	Wind speed	Pot. Tempe.	RH	LW	PMV	MRT
Ext.	1	6	0.31	309.66	10.19	266.55	2.71	305.23	Ext.	1	6 U 8	0.31	306.223	21.5	266.96	2.40333	305.59			Ext.	1	1	0.31	306.223	21.5	266.96	2.40333	305.59
Ext.	1	7	0.31	303.05	30.19	267.16	2	304.21	Ext.	1	9 U 11	0.32	311.197	10.33	267.19	3.74	315.09			Ext.	1	2	0.32	311.197	10.33	267.19	3.74	315.09
Ext.	1	8	0.31	305.96	24.12	267.17	2.5	307.33	Ext.	1	12 U 15	0.34	315.267	5.57	267.228	4.72	320.27			Ext.	1	3	0.34	315.267	5.57	267.228	4.72	320.27
Ext.	1	9	0.31	308.93	14.94	267.17	3.16	311.59	Ext.	1	16 U 18	0.343333	313.027	6.85333	266.993	3.65	311.347			Ext.	1	4	0.343333	313.027	6.85333	266.993	3.65	311.347
Ext.	1	10	0.32	311.42	8.95	267.19	3.78	315.33	Ext.	2	6 U 8	0.77	307.297	15.8067	123.193	3.16667	314.03			Ext.	2	1	0.77	307.297	15.8067	123.193	3.16667	314.03
Ext.	1	11	0.33	313.24	7.1	267.21	4.28	318.35	Ext.	2	9 U 11	0.781667	311.383	10.0267	123.3	5.46333	332.827			Ext.	2	2	0.781667	311.383	10.0267	123.3	5.46333	332.827
Ext.	1	12	0.34	314.51	6.18	267.22	4.62	320.26	Ext.	2	12 U 15	0.86	315.507	5.46	123.317	6.57	338.92			Ext.	2	3	0.86	315.507	5.46	123.317	6.57	338.92
Ext.	1	13	0.34	315.32	5.63	267.23	4.81	321.12	Ext.	2	16 U 18	0.94	314.44	5.16667	123.307	5	322.343			Ext.	2	4	0.94	314.44	5.16667	123.307	5	322.343
Ext.	1	14	0.34	315.67	5.31	267.23	4.81	320.68	Ext.	3	6 U 8	1.48333	307.107	20.5467	94.4367	2.99333	313.46			Ext.	3	1	1.48333	307.107	20.5467	94.4367	2.99333	313.46
Ext.	1	15	0.34	315.57	5.16	267.23	4.64	319.02	Ext.	3	9 U 11	1.54667	313.85	9.39333	94.5233	6.21	337.637			Ext.	3	2	1.54667	313.85	9.39333	94.5233	6.21	337.637
Ext.	1	16	0.34	315.13	5.14	267.22	4.34	316.32	Ext.	3	12 U 15	1.6175	318.905	4.6	94.5375	7.6525	343.007			Ext.	3	3	1.6175	318.905	4.6	94.5375	7.6525	343.007
Ext.	1	17	0.34	314.29	5.23	267.21	3.9	312.49	Ext.	3	16 U 18	1.64667	316.053	4.77333	94.5267	5.71	325.743			Ext.	3	4	1.64667	316.053	4.77333	94.5267	5.71	325.743
Ext.	1	18	0.35	309.66	10.19	266.55	2.71	305.23	Int.	1	6 U 8	0.373333	291.693	34.2833	341.64	0.24	299.11			Int.	1	1	0.373333	291.693	34.2833	341.64	0.24	299.11
Ext.	2	6	0.78	309.91	9.41	123	3.15	308.71	Int.	1	9 U 11	0.37	291.657	34.29	341.907	0.336667	304.393			Int.	1	2	0.37	291.657	34.29	341.907	0.336667	304.393
Ext.	2	7	0.77	305.54	19.26	123.29	2.81	312.61	Int.	1	12 U 15	0.3875	292.635	33.33	341.955	0.73	309.635			Int.	1	3	0.3875	292.635	33.33	341.955	0.73	309.635
Ext.	2	8	0.76	306.44	18.75	123.29	3.54	320.77	Int.	1	16 U 18	0.403333	292.94	33.1533	341.99	0.81	309.807			Int.	1	4	0.403333	292.94	33.1533	341.99	0.81	309.807
Ext.	2	9	0.76	309.05	14.29	123.29	4.62	327.76	Int.	2	6 U 8	0.746667	305.36	18.2167	137.857	1.90667	299.103			Int.	2	1	0.746667	305.36	18.2167	137.857	1.90667	299.103
Ext.	2	10	0.78	311.62	8.86	123.3	5.54	331.83	Int.	2	9 U 11	0.74	304.607	17.9667	150.333	2.75333	312.2			Int.	2	2	0.74	304.607	17.9667	150.333	2.75333	312.2
Ext.	2	11	0.805	313.48	6.93	123.31	6.23	338.89	Int.	2	12 U 15	0.7725	312.395	9.045	147.255	5.8425	334.635			Int.	2	3	0.7725	312.395	9.045	147.255	5.8425	334.635
Ext.	2	12	0.81	314.76	6.1	123.31	6.44	340.71	Int.	2	16 U 18	0.806667	314.997	7.43333	138	6.34667	335.587			Int.	2	4	0.806667	314.997	7.43333	138	6.34667	335.587
Ext.	2	13	0.82	315.58	5.56	123.32	6.63	337.91	Int.	3	6 U 8	1.49	304.86	22.0467	82.2867	1.79333	299.54			Int.	3	1	1.49	304.86	22.0467	82.2867	1.79333	299.54
Ext.	2	14	0.82	315.91	5.19	123.32	6.77	340.08	Int.	3	9 U 11	0.37	291.657	34.29	341.907	0.336667	304.393			Int.	3	2	0.37	291.657	34.29	341.907	0.336667	304.393
Ext.	2	15	0.99	315.78	4.99	123.32	6.44	336.98	Int.	3	12 U 15	1.735	313.715	9.045	82.36	6.57	340.178			Int.	3	3	1.735	313.715	9.045	82.36	6.57	340.178
Ext.	2	16	0.99	315.3	5	123.31	5.91	332.01	Int.	3	16 U 18	1.81333	316.467	7.43333	100.913	7.28667	342.03			Int.	3	4	1.81333	316.467	7.43333	100.913	7.28667	342.03
Ext.	2	17	1	314.67	5.13	123.31	4.92	320.84	non	1	6 U 8	0.303333	304.343	22.6167	266.957	1.45	299.81			non	1	1	0.303333	304.343	22.6167	266.957	1.45	299.81
Ext.	2	18	0.83	313.35	5.37	123.3	4.17	314.18	non	1	9 U 11	0.296667	304.867	18.8633	267.163	1.98	304.4			non	1	2	0.296667	304.867	18.8633	267.163	1.98	304.4
Ext.	3	6	1.4	310.98	10.45	94.29	3.65	310.45	non	1	12 U 15	0.3225	312.29	7.5	267.197	4.01	316.625			non	1	3	0.3225	312.29	7.5	267.197	4.01	316.625
Ext.	3	7	1.53	304.22	28.14	94.51	2.07	307.94	non	1	16 U 18	0.33	315.34	5.24	267.223	4.72333	320.25			non	1	4	0.33	315.34	5.24	267.223	4.72333	320.25
Ext.	3	8	1.52	306.12	23.05	94.51	3.26	321.99	non	2	6 U 8	0.893333	306.283	15.77	123.187	1.91667	298.957			non	2	1	0.893333	306.283	15.77	123.187	1.91667	298.957
Ext.	3	9	1.51	310.49	14.51	94.52	5.02	332.17	non	2	9 U 11	0.873333	305.543	16.0333	123.29	2.65	311.617			non	2	2	0.873333	305.543	16.0333	123.29	2.65	311.617
Ext.	3	10	1.55	314.25	7.81	94.52	6.41	338.43	non	2	12 U 15	0.9175	312.518	7.3	123.302	5.8	336.433			non	2	3	0.9175	312.518	7.3	123.302	5.8	336.433
Ext.	3	11	1.58	316.81	5.86	94.53	7.2	342.31	non	2	16 U 18	0.946667	315.577	5.04333	123.32	6.52	337.847			non	2	4	0.946667	315.577	5.04333	123.32	6.52	337.847
Ext.	3	12	1.6	318.32	5.05	94.53	7.66	344.12	non	3	6 U 8	1.48667	305.203	21.08	94.4367	1.84667	299.573			non	3	1	1.48667	305.203	21.08	94.4367	1.84667	299.573
Ext.	3	13	1.62	319.18	4.61	94.54	7.86	344.62	non	3	9 U 11	1.45	305.51	18.16	94.51	2.58	311.033			non	3	2	1.45	305.51	18.16	94.51	2.58	311.033
Ext.	3	14	1.62	319.32	4.39	94.54	7.75	343.31	non	3	12 U 15	1.51	315.632	6.3425	94.525	6.7675	340.53			non	3	3	1.51	315.632	6.3425	94.525	6.7675	340.53
Ext.	3	15	1.63	318.8	4.35	94.54	7.34	339.98	non	3	16 U 18	1.56	318.94	4.35333	94.5333	7.61667	342.643			non	3	4	1.56	318.94	4.35333	94.5333	7.61667	342.643
Ext.	3	16	1.64	317.74	4.47	94.53	6.69	334.62
Ext.	3	17	1.65	316.18	4.71	94.53	5.82	327.09
Ext.	3	18	1.65	314.24	5.14	94.52	4.62	315.52
Int.	1	6	0.38	292.11	33.66	341.12	0.37	299.73
Int.	1	7	0.37	291.51	34.61	341.9	0.18	299.09
Int.	1	8	0.37	291.46	34.58	341.9	0.17	298.51
Int.	1	9	0.37	291.45	34.51	341.9	0.21	301.22
Int.	1	10	0.37	291.56	34.4	341.91	0.33	304.53
Int.	1	11	0.37	291.96	33.96	341.91	0.47	307.43
Int.	1	12	0.38	292.32	33.53	341.92	0.61	308.74
Int.	1	13	0.38	292.57	33.34	341.95	0.71	309.56
Int.	1	14	0.39	292.76	33.25	341.97	0.78	310.02
Int.	1	15	0.4	292.89	33.2	341.98	0.82	310.22
Int.	1	16	0.4	292.96	33.16	341.99	0.84	310.21
Int.	1	17	0.4	292.96	33.15	341.99	0.82	309.92
Int.	1	18	0.41	292.9	33.15	341.99	0.77	309.29
Int.	2	6	0.76	309.3	12.03	137.65	3.1	305.98
Int.	2	7	0.74	303.61	20.52	137.96	1.35	296.07
Int.	2	8	0.74	303.17	22.1	137.96	1.27	295.26
Int.	2	9	0.74	303.07	20.58	137.96	1.58	299.19
Int.	2	10	0.74	304.08	18.63	137.97	2.66	314.21
Int.	2	11	0.74	306.67	14.69	175.07	4.02	323.2
Int.	2	12	0.75	309.7	10.84	175.06	4.89	329.43
Int.	2	13	0.77	311.87	9.16	137.98	5.69	333.62
Int.	2	14	0.78	313.44	8.35	137.99	6.23	336.05
Int.	2	15	0.79	314.57	7.83	137.99	6.56	339.44
Int.	2	16	0.8	315.16	7.53	138	6.68	337.34
Int.	2	17	0.81	315.18	7.38	138	6.56	336.11
Int.	2	18	0.81	314.65	7.39	138	5.8	333.31
Int.	3	6	1.51	309.3	12.03	82.16	3.29	307.02
Int.	3	7	1.48	302.85	28.44	82.35	0.99	295.69
Int.	3	8	1.48	302.43	25.67	82.35	1.1	295.91
Int.	3	9	1.48	302.16	22.44	82.35	1.37	300.72
Int.	3	10	1.47	304.08	18.63	82.35	2.49	310.69
Int.	3	11	1.47	307.65	14.69	82.35	4.02	323.2
Int.	3	12	1.69	310.86	10.84	82.35	5.5	334.59
Int.	3	13	1.73	313.16	9.16	82.36	6.4	339.62
Int.	3	14	1.74	314.82	8.35	82.36	7	342.56
Int.	3	15	1.78	316.02	7.83	82.37	7.38	343.94
Int.	3	16	1.8	316.64	7.53	82.37	7.52	344.12
Int.	3	17	1.81	316.66	7.38	82.37	7.38	342.66
Int.	3	18	1.83	316.1	7.39	138	6.96	339.31
non	1	6	0.31	309.5	10.23	266.55	2.44	301.91
non	1	7	0.3	301.6	30.73	267.16	0.92	299.06
non	1	8	0.3	301.93	26.89	267.16	0.99	298.46
non	1	9	0.3	302.55	23.45	267.16	1.32	301.18
non	1	10	0.29	304.95	18.88	267.16	1.99	304.08
non	1	11	0.3	307.1	14.26	267.17	2.63	307.94
non	1	12	0.31	309.78	9.71	267.18	3.3	312.16
non	1	13	0.32	311.75	7.7	267.19	3.84	315.61
non	1	14	0.33	313.25	6.64	267.2	4.29	318.45
non	1	15	0.33	314.38	5.95	267.22	4.61	320.28
non	1	16	0.33	315.15	5.48	267.22	4.78	321.13
non	1	17	0.33	315.48	5.19	267.23	4.78	320.63
non	1	18	0.33	315.39	5.05	267.22	4.61	318.99
non	2	6	0.91	309.69	9.58	123	2.91	305.91
non	2	7	0.89	304.78	19.07	123.28	1.49	295.73
non	2	8	0.88	304.38	18.66	123.28	1.35	295.23
non	2	9	0.88	304.28	17.81	123.29	1.52	298.77
non	2	10	0.87	305.12	16.74	123.29	2.68	313.14
non	2	11	0.87	307.23	13.55	123.29	3.75	322.94
non	2	12	0.89	309.96	9.54	123.29	4.84	330.39
non	2	13	0.91	311.97	7.45	123.3	5.66	335.62
non	2	14	0.93	313.5	6.41	123.31	6.26	339
non	2	15	0.94	314.64	5.8	123.31	6.44	340.72
non	2	16	0.94	315.41	5.23	123.32	6.61	339.58
non	2	17	0.95	315.72	5.01	123.32	6.54	338.45
non	2	18	0.95	315.6	4.89	123.32	6.41	335.51
non	3	6	1.51	310.96	10.08	94.29	3.44	307.1
non	3	7	1.48	302.23	27.82	94.51	1.07	295.73
non	3	8	1.47	302.42	25.34	94.51	1.03	295.89
non	3	9	1.46	302.9	22.39	94.51	1.36	299.73
non	3	10	1.45	305.05	18.71	94.51	2.41	310.43
non	3	11	1.44	308.58	13.38	94.51	3.97	322.94
non	3	12	1.47	312.3	8.6	94.52	5.61	334.95
non	3	13	1.5	315.02	6.45	94.52	6.57	340.62
non	3	14	1.53	316.94	5.46	94.53	7.24	342.42
non	3	15	1.54	318.27	4.86	94.53	7.65	344.13
non	3	16	1.55	319.04	4.49	94.53	7.83	344.61
non	3	17	1.56	319.15	4.3	94.54	7.71	343.31
non	3	18	1.57	318.63	4.27	94.53	7.31	340.01

## Sheet: Hours
	Hour	PMV	Grouping		Hour	RH	Grouping		Hour	Wind Sp.	Grouping		Hour	Pot Tem.	Grouping		Hour	MRT	Grouping		Hour	LW	Grouping
	7	1.43111	c		7	26.5311	a		7	0.874444	a		7	29.154	c		7	27.681	c		7	170.236	a
	8	1.69000	c		8	24.3511	ab		8	0.870000	a		8	29.701	`bc		8	30.261	c		8	170.237	a
	9	2.24000	bc		9	20.5467	abc		9	0.867778	a		9	30.876	abc		9	35.037	bc		9	170.239	a
	10	3.14333	abc		10	16.8456	abcd		10	0.871111	a		10	32.792	abc		10	42.852	abc		10	170.244	a
	11	4.06333	abc		11	13.8244	bcd		11	0.878333	a		11	35.08	abc		11	50.022	ab		11	174.372	a
	12	4.83000	ab		12	11.1544	cd		12	0.915556	a		12	37.279	abc		12	55.372	a		12	174.376	a
	13	5.35222	a		13	9.8956	cd		13	0.932222	a		13	38.824	abc		13	57.922	a		13	170.266	a
	14	5.68111	a		14	9.2611	cd		14	0.942222	a		14	39.846	a		14	59.508	a		14	170.272	a
	15	5.76444	a		15	8.8856	d		15	0.971111	a		15	40.436	a		15	59.746	a		15	170.277	a
	16	5.68889	a		16	8.6700	d		16	0.976667	a		16	40.614	a		16	58.104	a		16	170.277	a
	17	5.38111	a		17	8.6089	d		17	0.983333	a		17	40.366	a		17	54.944	a		17	170.278	a
	18	4.81778	ab		18	9.2044	cd		18	0.970000	a		18	39.28	ab		18	50.483	ab		18	176.381	a

## Sheet: Final data
Senario	Station	Hour	Rep	Wind speed	Pot. Tempe.	RH	LW	PMV	MRT
Ext.	1	1	1	0.31	303.05	30.19	267.16	2	304.21
Ext.	1	1	2	0.31	305.96	24.12	267.17	2.5	307.33
Ext.	1	1	3	0.31	308.93	14.94	267.17	3.16	311.59
Ext.	1	2	1	0.32	311.42	8.95	267.19	3.78	315.33			Hours	Catg.
Ext.	1	2	2	0.33	313.24	7.1	267.21	4.28	318.35			7 9	1
Ext.	1	2	3	0.34	314.51	6.18	267.22	4.62	320.26			10 12	2
Ext.	1	3	1	0.34	315.32	5.63	267.23	4.81	321.12			13 15	3
Ext.	1	3	2	0.34	315.67	5.31	267.23	4.81	320.68			16 18	4
Ext.	1	3	3	0.34	315.57	5.16	267.23	4.64	319.02
Ext.	1	4	1	0.34	315.13	5.14	267.22	4.34	316.32
Ext.	1	4	2	0.34	314.29	5.23	267.21	3.9	312.49			Stations	Catg.
Ext.	1	4	3	0.35	309.66	10.19	266.55	2.71	305.23			Roofs	1
Ext.	2	1	1	0.77	305.54	19.26	123.29	2.81	312.61			Between	2
Ext.	2	1	2	0.76	306.44	18.75	123.29	3.54	320.77			Out	3
Ext.	2	1	3	0.76	309.05	14.29	123.29	4.62	327.76
Ext.	2	2	1	0.78	311.62	8.86	123.3	5.54	331.83
Ext.	2	2	2	0.805	313.48	6.93	123.31	6.23	338.89
Ext.	2	2	3	0.81	314.76	6.1	123.31	6.44	340.71
Ext.	2	3	1	0.82	315.58	5.56	123.32	6.63	337.91
Ext.	2	3	2	0.82	315.91	5.19	123.32	6.77	340.08
Ext.	2	3	3	0.99	315.78	4.99	123.32	6.44	336.98
Ext.	2	4	1	0.99	315.3	5	123.31	5.91	332.01
Ext.	2	4	2	1	314.67	5.13	123.31	4.92	320.84
Ext.	2	4	3	0.83	313.35	5.37	123.3	4.17	314.18
Ext.	3	1	1	1.53	304.22	28.14	94.51	2.07	307.94
Ext.	3	1	2	1.52	306.12	23.05	94.51	3.26	321.99
Ext.	3	1	3	1.51	310.49	14.51	94.52	5.02	332.17
Ext.	3	2	1	1.55	314.25	7.81	94.52	6.41	338.43
Ext.	3	2	2	1.58	316.81	5.86	94.53	7.2	342.31
Ext.	3	2	3	1.6	318.32	5.05	94.53	7.66	344.12
Ext.	3	3	1	1.62	319.18	4.61	94.54	7.86	344.62
Ext.	3	3	2	1.62	319.32	4.39	94.54	7.75	343.31
Ext.	3	3	3	1.63	318.8	4.35	94.54	7.34	339.98
Ext.	3	4	1	1.64	317.74	4.47	94.53	6.69	334.62
Ext.	3	4	2	1.65	316.18	4.71	94.53	5.82	327.09
Ext.	3	4	3	1.65	314.24	5.14	94.52	4.62	315.52
Int.	1	1	1	0.37	291.51	34.61	341.9	0.18	299.09
Int.	1	1	2	0.37	291.46	34.58	341.9	0.17	298.51
Int.	1	1	3	0.37	291.45	34.51	341.9	0.21	301.22
Int.	1	2	1	0.37	291.56	34.4	341.91	0.33	304.53
Int.	1	2	2	0.37	291.96	33.96	341.91	0.47	307.43
Int.	1	2	3	0.38	292.32	33.53	341.92	0.61	308.74
Int.	1	3	1	0.38	292.57	33.34	341.95	0.71	309.56
Int.	1	3	2	0.39	292.76	33.25	341.97	0.78	310.02
Int.	1	3	3	0.4	292.89	33.2	341.98	0.82	310.22
Int.	1	4	1	0.4	292.96	33.16	341.99	0.84	310.21
Int.	1	4	2	0.4	292.96	33.15	341.99	0.82	309.92
Int.	1	4	3	0.41	292.9	33.15	341.99	0.77	309.29
Int.	2	1	1	0.74	303.61	20.52	137.96	1.35	296.07
Int.	2	1	2	0.74	303.17	22.1	137.96	1.27	295.26
Int.	2	1	3	0.74	303.07	20.58	137.96	1.58	299.19
Int.	2	2	1	0.74	304.08	18.63	137.97	2.66	314.21
Int.	2	2	2	0.74	306.67	14.69	175.07	4.02	323.2
Int.	2	2	3	0.75	309.7	10.84	175.06	4.89	329.43
Int.	2	3	1	0.77	311.87	9.16	137.98	5.69	333.62
Int.	2	3	2	0.78	313.44	8.35	137.99	6.23	336.05
Int.	2	3	3	0.79	314.57	7.83	137.99	6.56	339.44
Int.	2	4	1	0.8	315.16	7.53	138	6.68	337.34
Int.	2	4	2	0.81	315.18	7.38	138	6.56	336.11
Int.	2	4	3	0.81	314.65	7.39	138	5.8	333.31
Int.	3	1	1	1.48	302.85	28.44	82.35	0.99	295.69
Int.	3	1	2	1.48	302.43	25.67	82.35	1.1	295.91
Int.	3	1	3	1.48	302.16	22.44	82.35	1.37	300.72
Int.	3	2	1	1.47	304.08	18.63	82.35	2.49	310.69
Int.	3	2	2	1.47	307.65	14.69	82.35	4.02	323.2
Int.	3	2	3	1.69	310.86	10.84	82.35	5.5	334.59
Int.	3	3	1	1.73	313.16	9.16	82.36	6.4	339.62
Int.	3	3	2	1.74	314.82	8.35	82.36	7	342.56
Int.	3	3	3	1.78	316.02	7.83	82.37	7.38	343.94
Int.	3	4	1	1.8	316.64	7.53	82.37	7.52	344.12
Int.	3	4	2	1.81	316.66	7.38	82.37	7.38	342.66
Int.	3	4	3	1.83	316.1	7.39	138	6.96	339.31
non	1	1	1	0.3	301.6	30.73	267.16	0.92	299.06
non	1	1	2	0.3	301.93	26.89	267.16	0.99	298.46
non	1	1	3	0.3	302.55	23.45	267.16	1.32	301.18
non	1	2	1	0.29	304.95	18.88	267.16	1.99	304.08
non	1	2	2	0.3	307.1	14.26	267.17	2.63	307.94
non	1	2	3	0.31	309.78	9.71	267.18	3.3	312.16
non	1	3	1	0.32	311.75	7.7	267.19	3.84	315.61
non	1	3	2	0.33	313.25	6.64	267.2	4.29	318.45
non	1	3	3	0.33	314.38	5.95	267.22	4.61	320.28
non	1	4	1	0.33	315.15	5.48	267.22	4.78	321.13
non	1	4	2	0.33	315.48	5.19	267.23	4.78	320.63
non	1	4	3	0.33	315.39	5.05	267.22	4.61	318.99
non	2	1	1	0.89	304.78	19.07	123.28	1.49	295.73
non	2	1	2	0.88	304.38	18.66	123.28	1.35	295.23
non	2	1	3	0.88	304.28	17.81	123.29	1.52	298.77
non	2	2	1	0.87	305.12	16.74	123.29	2.68	313.14
non	2	2	2	0.87	307.23	13.55	123.29	3.75	322.94
non	2	2	3	0.89	309.96	9.54	123.29	4.84	330.39
non	2	3	1	0.91	311.97	7.45	123.3	5.66	335.62
non	2	3	2	0.93	313.5	6.41	123.31	6.26	339
non	2	3	3	0.94	314.64	5.8	123.31	6.44	340.72
non	2	4	1	0.94	315.41	5.23	123.32	6.61	339.58
non	2	4	2	0.95	315.72	5.01	123.32	6.54	338.45
non	2	4	3	0.95	315.6	4.89	123.32	6.41	335.51
non	3	1	1	1.48	302.23	27.82	94.51	1.07	295.73
non	3	1	2	1.47	302.42	25.34	94.51	1.03	295.89
non	3	1	3	1.46	302.9	22.39	94.51	1.36	299.73
non	3	2	1	1.45	305.05	18.71	94.51	2.41	310.43
non	3	2	2	1.44	308.58	13.38	94.51	3.97	322.94
non	3	2	3	1.47	312.3	8.6	94.52	5.61	334.95
non	3	3	1	1.5	315.02	6.45	94.52	6.57	340.62
non	3	3	2	1.53	316.94	5.46	94.53	7.24	342.42
non	3	3	3	1.54	318.27	4.86	94.53	7.65	344.13
non	3	4	1	1.55	319.04	4.49	94.53	7.83	344.61
non	3	4	2	1.56	319.15	4.3	94.54	7.71	343.31
non	3	4	3	1.57	318.63	4.27	94.53	7.31	340.01

## Sheet: Pot Tem
	Senario*Station*Hour	Mean	Grouping
	Non R3 H4	45.94	a
	Non R3 H3	43.743	ab
	Non R3 H2	35.643	cd
	Non R3 H1	29.517	ef
	Non R2 H4	42.577	ab
	Non R2 H3	40.37	bc
	Non R2 H2	34.437	def
	Non R2 H1	31.48	def
	Non R1 H4	42.34	ab
	Non R1 H3	40.127	bc
	Non R1 H2	34.277	def
	Non R1 H1	29.027	f
	Int. R3 H4	43.467	ab
	Int. R3 H3	41.667	ab
	Int. R3 H2	34.53	de
	Int. R3 H1	29.48	ef
	Int. R2 H4	41.997	ab
	Int. R2 H3	40.293	bc
	Int. R2 H2	33.817	def
	Int. R2 H1	30.283	def
	Int. R1 H4	19.94	g
	Int. R1 H3	19.74	g
	Int. R1 H2	18.947	g
	Int. R1 H1	18.473	g
	Ext. R3 H4	43.053	ab
	Ext. R3 H3	46.1	a
	Ext. R3 H2	43.46	ab
	Ext. R3 H1	33.943	def
	Ext. R2 H4	41.44	ab
	Ext. R2 H3	42.757	ab
	Ext. R2 H2	40.287	bc
	Ext. R2 H1	34.01	def
	Ext. R1 H4	40.027	bc
	Ext. R1 H3	42.52	ab
	Ext. R1 H 2	40.057	bc
	Ext. R1 H1	32.98	def

## Sheet: RH
Senario*Station*Hour	Mean	Grouping
Non R3 H4	4.3533	k
Non R3 H3	5.5900	ijk
Non R3 H2	13.5633	ghi
Non R3 H1	25.1833	cde
Non R2 H4	5.0433	ijk
Non R2 H3	6.5533	hijk
Non R2 H2	13.2767	ghij
Non R2 H1	18.5133	defg
Non R1 H4	5.2400	ijk
Non R1 H3	6.7633	hijk
Non R1 H2	14.2833	gh
Non R1 H1	27.0233	abcd
Int. R3 H4	7.4333	hijk
Int. R3 H3	8.4467	hijk
Int. R3 H2	14.7200	fgh
Int. R3 H1	25.5167	bcde
Int. R2 H4	7.4333	hijk
Int. R2 H3	8.4467	hijk
Int. R2 H2	14.7200	fgh
Int. R2 H1	21.0667	defg
Int. R1 H4	33.1533	abc
Int. R1 H3	33.2633	abc
Int. R1 H2	33.9633	ab
Int. R1 H1	34.5667	a
Ext. R3 H4	4.7733	jk
Ext. R3 H3	4.4500	k
Ext. R3 H2	6.2400	hijk
Ext. R3 H1	21.9000	defg
Ext. R2 H4	5.1667	ijk
Ext. R2 H3	5.2467	ijk
Ext. R2 H2	7.2967	hijk
Ext. R2 H1	17.4333	efg
Ext. R1 H4	6.8533	hijk
Ext. R1 H3	5.3667	ijk
Ext. R1 H 2	7.4100	hijk
Ext. R1 H1	23.0833	def
